# Supplementary material for: HMG20A Inhibit Adipogenesis by Transcriptional and Epigenetic Regulation of MEF2C Expression
Source: Int J Mol Sci. 2022 Sep 12;23(18):10559. doi: 10.3390/ijms231810559 (PMC9505946; doi:10.3390/ijms231810559)
Supplement: Supplementary file 1 [file ijms-23-10559-s001.zip]

Archive with 4 entries (2 files):
- ijms-1858082-supplementary/
- ijms-1858082-supplementary/attachment/
- ijms-1858082-supplementary/attachment/Supplementary Figure.pdf
- ijms-1858082-supplementary/attachment/Supplementary table.xlsx
