# Supplementary material for: HMG20A Inhibit Adipogenesis by Transcriptional and Epigenetic Regulation of MEF2C Expression
Source: Int J Mol Sci. 2022 Sep 12;23(18):10559. doi: 10.3390/ijms231810559 (PMC9505946; doi:10.3390/ijms231810559)
Supplement: Supplementary file 1 [file ijms-23-10559-s001.zip › ijms-1858082-supplementary/attachment/Supplementary table.xlsx]

## Sheet: Sheet1
Supplementary Table S1. Primer information.
The genes of the mouse species
HMG20A	F:	AACCACAGCAAAGCTCGTGA
	R:	CACGTCAACCTCCAGCTTCT
PPARγ	F:	TGGGTGAAACTCTGGGAGATTC
	R:	AGAGGTCCACAGAGCTGATTCC
CEBPα	F:	AGCCAAGAAGTCGGTAGA
	R:	CGGTCATTGTCACTGGTC
FABP4	F:	GATGCCTTTGTGGGAACCTG
	R:	TCCTGTCGTCTGCGGTGATT
ZFP458	F:	GTGTTCCTGGGTCTTGCTTCT
	R:	AGCATTTTCCCCCTGGATGC
FGF23	F:	GTCATGTAGATGGCACCCCC
	R:	CTGGGCTGAAGTGAAGCGAT
CYP2J12	F:	CCACATGTAGTGATTCAGCAGTTTG
	R:	CTTTGATCAAGGGCAGTCCAGT
SRD5A1	F:	ATACAAAATACCCAGGGGAGGC
	R:	ACAGGGTGAACAGAGCAAACA
MEF2C	F:	TAAATCAGGGTCACACATCAAGG
	R:	ACTGGATGGTCATGGCACTT
LPL	F:	TCTCCTGATGACGCTGATTTTG
	R:	TCTCTTGGCTCTGACCTTGTTG
β-actin	F:	GGCACCACACCTTCTACAATG
	R:	GGGGTGTTGAAGGTCTCAAAC
The genes of the pig species
HMG20A	F:	TGAGAAGCGTGAAGGCGATT
	R:	CGCACTAAGGAAATTCTGCTG
PPARγ	F:	AGAGTATGCCAAGAACATCC
	R:	AGGTCGCTGTCATCTAATTC
CEBPα	F:	AGCCAAGAAGTCGGTAGA
	R:	CGGTCATTGTCACTGGTC
FABP4	F:	AAGTCAAGAGCACCATAACC
	R:	GATACATTCCACCACCAACT
β-actin	F:	CCAGGTCATCACCATCGG
	R:	CCGTGTTGGCGTAGAGGT
